# Supplementary material for: Genome‐Wide CRISPR/Cas9 Screening Identifies the COMMANDER Recycling Complex as a Key Player in EV Uptake
Source: J Extracell Vesicles. 2025 Sep 23;14(9):e70166. doi: 10.1002/jev2.70166 (PMC12456102; doi:10.1002/jev2.70166)
Supplement: Supplementary file 1 — Supplementary Video KO1, KO2, KO3. COMMD5 KO HeLa cells were transiently transfected with CD63‐Cherry to visualize endosomal structures (magenta channel). EVs derived from melanoma‐conditioned medium were dual‐labelled: maleimide‐C5 for the surface proteins (red channel) and CFSE for the lumen (green channel). The maximal projection of the three optical sections acquired is shown. Cells from the videos correspond to the tracks in Figure 7A. [file JEV2-14-e70166-s002.zip]

Archive with 3 entries (3 files):
- KO1Combined Stacks.avi
- KO2Combined Stacks.avi
- KO3Combined Stacks.avi
